# Supplementary material for: Indoor residual spraying of experimental huts in Cameroon highlights the potential of Fludora® Fusion to control wild pyrethroid-resistant malaria vectors
Source: BMC Infect Dis. 2024 Jul 25;24:733. doi: 10.1186/s12879-024-09630-4 (PMC11271210; doi:10.1186/s12879-024-09630-4)
Supplement: Supplementary file 1 — Supplementary Material 1. [file 12879_2024_9630_MOESM1_ESM.xlsx]

## Sheet: Analytic Results
Table S1: Quality control of the spraying of experimental huts
Nr.	Sample description	active ingredient	BCS-BP45494 Deltamethrin [ng/mL]	BCS-AB51055 Clothianidin [ng/mL]	Measured amount 1st AI [ng/ml]	Measured amount 2nd AI [ng/ml]	Measured Amount multiplied by dilution factor 1st AI [ng/ml]	Measured Amount multiplied by dilution factor 2nd AI [ng/ml]	Measured Amount per cm2 1st AI [ng/cm2]	Measured Amount per cm2 2nd AI [ng/cm2]	Measured Amount to mg 1st AI [mg/cm2]	Measured Amount to mg 2nd AI [mg/cm2]	Measured Amount to m2 1st AI [mg/m2]	Measured Amount to m2 2nd AI [mg/m2]	Target conc. 1st AI [mg/m2]	Target conc. 2nd AI [mg/m2]	Measured concentration 1st AI [mg/m2]	Measured concentration 2nd AI [mg/m2]	Difference from target dose 1st AI [%]	Difference from target dose 2nd AI [%]	Comment
1	100% ACN blank	/	<LOQ	0.299	0	0.299	0	29.9	0	149.5	0	0.0001495	0	1.495	0	0	0	1.495	0	0	Blank
2	Fludora size 1	Deltamethrin und Clothianidin	4.57565	36.0501	4.57565	36.0501	457.565	3605.01	2287.83	18025.1	0.00228783	0.0180251	22.8783	180.251	25	200	22.8783	180.251	-8.48691	-9.87471	perfect fit
3	Fludora size 2	Deltamethrin und Clothianidin	7.19849	55.764	7.19849	55.764	719.849	5576.4	3599.24	27882	0.00359924	0.027882	35.9924	278.82	25	200	35.9924	278.82	43.9697	39.4101	overdosed
4	Fludora size 3	Deltamethrin und Clothianidin	4.4147	34.6894	4.4147	34.6894	441.47	3468.94	2207.35	17344.7	0.00220735	0.0173447	22.0735	173.447	25	200	22.0735	173.447	-11.7061	-13.2765	perfect fit
5	Fludora size 4	Deltamethrin und Clothianidin	7.11025	54.539	7.11025	54.539	711.025	5453.9	3555.13	27269.5	0.00355513	0.0272695	35.5513	272.695	25	200	35.5513	272.695	42.205	36.3475	overdosed
6	Fludora size 5	Deltamethrin und Clothianidin	8.44445	64.9281	8.44445	64.9281	844.445	6492.81	4222.23	32464.1	0.00422223	0.0324641	42.2223	324.641	25	200	42.2223	324.641	68.8891	62.3203	overdosed
7	Clothianidin side 1	Clothianidin	--------	56.6166	0	56.6166	0	5661.66	0	28308.3	0	0.0283083	0	283.083	0	200	0	283.083	0	41.5416	overdosed
8	Clothianidin side 2	Clothianidin	--------	38.8177	0	38.8177	0	3881.77	0	19408.9	0	0.0194089	0	194.089	0	200	0	194.089	0	-2.95569	perfect fit
9	Clothianidin side 3	Clothianidin	--------	35.9529	0	35.9529	0	3595.29	0	17976.5	0	0.0179765	0	179.765	0	200	0	179.765	0	-10.1177	perfect fit
10	Clothianidin side 4	Clothianidin	--------	45.4057	0	45.4057	0	4540.57	0	22702.9	0	0.0227029	0	227.029	0	200	0	227.029	0	13.5143	perfect fit
11	Clothianidin side 5	Clothianidin	--------	52.6827	0	52.6827	0	5268.27	0	26341.4	0	0.0263414	0	263.414	0	200	0	263.414	0	31.7068	overdosed
12	Deltamethrin side 1	Deltamethrin	3.27248	--------	3.27248	0	327.248	0	1636.24	0	0.00163624	0	16.3624	0	25	0	16.3624	0	-34.5504	0	underdosed
13	Deltamethrin side 2	Deltamethrin	5.31451	--------	5.31451	0	531.451	0	2657.25	0	0.00265725	0	26.5725	0	25	0	26.5725	0	6.29016	0	perfect fit
14	Deltamethrin side 3	Deltamethrin	6.3714	--------	6.3714	0	637.14	0	3185.7	0	0.0031857	0	31.857	0	25	0	31.857	0	27.428	0	overdosed
15	Deltamethrin side 4	Deltamethrin	10.534	--------	10.534	0	1053.4	0	5267	0	0.005267	0	52.67	0	25	0	52.67	0	110.68	0	overdosed
16	Deltamethrin side 5	Deltamethrin	12.1969	--------	12.1969	0	1219.69	0	6098.45	0	0.00609845	0	60.9845	0	25	0	60.9845	0	143.938	0	overdosed
	Legend:
	AI: Active ingredient
	conc: concentration
